# Supplementary material for: Amplicon-Based Next Generation Sequencing for Rapid Identification of Rickettsia and Ectoparasite Species from Entomological Surveillance in Thailand
Source: Pathogens. 2021 Feb 16;10(2):215. doi: 10.3390/pathogens10020215 (PMC7920428; doi:10.3390/pathogens10020215)
Supplement: Supplementary file 1 [file pathogens-10-00215-s001.zip]

Archive with 2 entries (2 files):
- Supplementary Materials/Supplementary Materials_Table S1-S2.pdf
- Supplementary Materials/Supplementary Materials_Table S3.xlsx
