# Supplementary material for: Amplicon-Based Next Generation Sequencing for Rapid Identification of Rickettsia and Ectoparasite Species from Entomological Surveillance in Thailand
Source: Pathogens. 2021 Feb 16;10(2):215. doi: 10.3390/pathogens10020215 (PMC7920428; doi:10.3390/pathogens10020215)
Supplement: Supplementary file 1 [file pathogens-10-00215-s001.zip › Supplementary Materials/Supplementary Materials_Table S3.xlsx]

## Sheet: Sheet1
Table S3. The GenBank (http://www.ncbi.nlm.nih.gov/Genbank/) accession numbers for the Rickettsia gltA gene, Cytochrome Oxidase subunit I and II genes of Rickettsia-positive fleas described in this paper.
Gene(s)	Sequence names	GenBank Accession No.
Rickettsia gltA	Rick-603	MW492078
Rickettsia gltA	Rick-605A	MW492079
Rickettsia gltA	Rick-605B	MW492080
Rickettsia gltA	Rick-606	MW492081
Rickettsia gltA	Rick-607A	MW492082
Rickettsia gltA	Rick-608	MW492083
Rickettsia gltA	Rick-609A	MW492084
Rickettsia gltA	Rick-609B	MW492085
Rickettsia gltA	Rick-610	MW492086
Rickettsia gltA	Rick-611A	MW492087
Rickettsia gltA	Rick-612	MW492088
Rickettsia gltA	Rick-613B	MW492089
Rickettsia gltA	Rick-614A	MW492090
Rickettsia gltA	Rick-615A	MW492091
Rickettsia gltA	Rick-615B	MW492092
Rickettsia gltA	Rick-616A	MW492093
Rickettsia gltA	Rick-616B	MW492094
Rickettsia gltA	Rick-617A	MW492095
Rickettsia gltA	Rick-617B	MW492096
Rickettsia gltA	Rick-618A	MW492097
Rickettsia gltA	Rick-618B	MW492098
Rickettsia gltA	Rick-619A	MW492099
Rickettsia gltA	Rick-619B	MW492100
Rickettsia gltA	Rick-620A	MW492101
Rickettsia gltA	Rick-620B	MW492102
Rickettsia gltA	Rick-621A	MW492103
Rickettsia gltA	Rick-621B	MW492104
Rickettsia gltA	Rick-622	MW492105
Rickettsia gltA	Rick-623A	MW492106
Rickettsia gltA	Rick-623B	MW492107
Rickettsia gltA	Rick-624A	MW492108
Rickettsia gltA	Rick-624B	MW492109
Rickettsia gltA	Rick-625A	MW492110
Rickettsia gltA	Rick-626A	MW492111
Rickettsia gltA	Rick-626B	MW492112
Rickettsia gltA	Rick-627B	MW492113
Rickettsia gltA	Rick-628A	MW492114
Rickettsia gltA	Rick-628B	MW492115
Rickettsia gltA	Rick-630B	MW492116
Rickettsia gltA	Rick-631C	MW492117
Rickettsia gltA	Rick-632B	MW492118
Rickettsia gltA	Rick-633A	MW492119
Rickettsia gltA	Rick-633B	MW492120
Rickettsia gltA	Rick-634B	MW492121
Rickettsia gltA	Rick-634C	MW492122
Rickettsia gltA	Rick-638C	MW492123
Rickettsia gltA	Rick-639A	MW492124
Rickettsia gltA	Rick-639B	MW492125
Rickettsia gltA	Rick-640C	MW492126
Rickettsia gltA	Rick-640D	MW492127
Rickettsia gltA	Rick-641C	MW492128
Rickettsia gltA	Rick-643A	MW492129
Rickettsia gltA	Rick-644B	MW492130
Rickettsia gltA	Rick-645C	MW492131
Rickettsia gltA	Rick-645D	MW492132
Rickettsia gltA	Rick-646	MW492133
Rickettsia gltA	Rick-647A	MW492134
Rickettsia gltA	Rick-647B	MW492135
Rickettsia gltA	Rick-648B	MW492136
Rickettsia gltA	Rick-656D	MW492137
Rickettsia gltA	Rick-658B	MW492138
Rickettsia gltA	Rick-658C	MW492139
Rickettsia gltA	Rick-659C	MW492140
Rickettsia gltA	Rick-672B	MW492141
Rickettsia gltA	Rick-677C	MW492142
Rickettsia gltA	Rick-680B	MW492143
Rickettsia gltA	Rick-683B	MW492144
Rickettsia gltA	Rick-684B	MW492145
Rickettsia gltA	Rick-688A	MW492146
Rickettsia gltA	Rick-688B	MW492147
Rickettsia gltA	Rick-691C	MW492148
Rickettsia gltA	Rick-694D	MW492149
Rickettsia gltA	Rick-698A	MW492150
Rickettsia gltA	Rick-703D	MW492151
Rickettsia gltA	Rick-704A	MW492152
Rickettsia gltA	Rick-709D	MW492153
Rickettsia gltA	Rick-716B	MW492154
Rickettsia gltA	Rick-721B	MW492155
Rickettsia gltA	Rick-723B	MW492156
Rickettsia gltA	Rick-726A	MW492157
Rickettsia gltA	Rick-727C	MW492158
Rickettsia gltA	Rick-728B	MW492159
Rickettsia gltA	Rick-DS1228	MW492160
Rickettsia gltA	Rick-658A	MW492161
Rickettsia gltA	Rick-706A	MW492162
Rickettsia gltA	Rick-720B	MW492163
Rickettsia gltA	Rick-SS3957	MW492164
Rickettsia gltA	Rick-DS1123	MW492165
Rickettsia gltA	Rick-613A	MW492166
Rickettsia gltA	Rick-604	MW492167
Rickettsia gltA	Rick-632C	MW492168
Rickettsia gltA	Rick-644A	MW492169
Rickettsia gltA	Rick-645E	MW492170
Rickettsia gltA	Rick-649C	MW492171
Rickettsia gltA	Rick-666C	MW492172
Rickettsia gltA	Rick-680A	MW492173
Rickettsia gltA	Rick-689B	MW492174
Rickettsia gltA	Rick-703C	MW492175
Rickettsia gltA	Rick-710D	MW492176
Rickettsia gltA	Rick-717C	MW492177
Rickettsia gltA	Rick-724B	MW492178
Flea Cytochrome oxidase subunit I	coi-603	MW492179
Flea Cytochrome oxidase subunit I	coi-605A	MW492180
Flea Cytochrome oxidase subunit I	coi-605B	MW492181
Flea Cytochrome oxidase subunit I	coi-606	MW492182
Flea Cytochrome oxidase subunit I	coi-607A	MW492183
Flea Cytochrome oxidase subunit I	coi-608	MW492184
Flea Cytochrome oxidase subunit I	coi-609A	MW492185
Flea Cytochrome oxidase subunit I	coi-609B	MW492186
Flea Cytochrome oxidase subunit I	coi-610	MW492187
Flea Cytochrome oxidase subunit I	coi-611A	MW492188
Flea Cytochrome oxidase subunit I	coi-612	MW492189
Flea Cytochrome oxidase subunit I	coi-613A	MW492190
Flea Cytochrome oxidase subunit I	coi-613B	MW492191
Flea Cytochrome oxidase subunit I	coi-614A	MW492192
Flea Cytochrome oxidase subunit I	coi-615A	MW492193
Flea Cytochrome oxidase subunit I	coi-615B	MW492194
Flea Cytochrome oxidase subunit I	coi-616A	MW492195
Flea Cytochrome oxidase subunit I	coi-616B	MW492196
Flea Cytochrome oxidase subunit I	coi-617A	MW492197
Flea Cytochrome oxidase subunit I	coi-617B	MW492198
Flea Cytochrome oxidase subunit I	coi-618A	MW492199
Flea Cytochrome oxidase subunit I	coi-618B	MW492200
Flea Cytochrome oxidase subunit I	coi-619A	MW492201
Flea Cytochrome oxidase subunit I	coi-619B	MW492202
Flea Cytochrome oxidase subunit I	coi-620A	MW492203
Flea Cytochrome oxidase subunit I	coi-620B	MW492204
Flea Cytochrome oxidase subunit I	coi-621A	MW492205
Flea Cytochrome oxidase subunit I	coi-621B	MW492206
Flea Cytochrome oxidase subunit I	coi-622	MW492207
Flea Cytochrome oxidase subunit I	coi-623A	MW492208
Flea Cytochrome oxidase subunit I	coi-623B	MW492209
Flea Cytochrome oxidase subunit I	coi-624A	MW492210
Flea Cytochrome oxidase subunit I	coi-624B	MW492211
Flea Cytochrome oxidase subunit I	coi-626A	MW492212
Flea Cytochrome oxidase subunit I	coi-626B	MW492213
Flea Cytochrome oxidase subunit I	coi-627B	MW492214
Flea Cytochrome oxidase subunit I	coi-628A	MW492215
Flea Cytochrome oxidase subunit I	coi-628B	MW492216
Flea Cytochrome oxidase subunit I	coi-630B	MW492217
Flea Cytochrome oxidase subunit I	coi-631C	MW492218
Flea Cytochrome oxidase subunit I	coi-632B	MW492219
Flea Cytochrome oxidase subunit I	coi-633A	MW492220
Flea Cytochrome oxidase subunit I	coi-633B	MW492221
Flea Cytochrome oxidase subunit I	coi-634B	MW492222
Flea Cytochrome oxidase subunit I	coi-634C	MW492223
Flea Cytochrome oxidase subunit I	coi-638C	MW492224
Flea Cytochrome oxidase subunit I	coi-639A	MW492225
Flea Cytochrome oxidase subunit I	coi-639B	MW492226
Flea Cytochrome oxidase subunit I	coi-640C	MW492227
Flea Cytochrome oxidase subunit I	coi-640D	MW492228
Flea Cytochrome oxidase subunit I	coi-641C	MW492229
Flea Cytochrome oxidase subunit I	coi-643A	MW492230
Flea Cytochrome oxidase subunit I	coi-644B	MW492231
Flea Cytochrome oxidase subunit I	coi-645C	MW492232
Flea Cytochrome oxidase subunit I	coi-645D	MW492233
Flea Cytochrome oxidase subunit I	coi-646	MW492234
Flea Cytochrome oxidase subunit I	coi-647A	MW492235
Flea Cytochrome oxidase subunit I	coi-647B	MW492236
Flea Cytochrome oxidase subunit I	coi-648B	MW492237
Flea Cytochrome oxidase subunit I	coi-658B	MW492238
Flea Cytochrome oxidase subunit I	coi-658C	MW492239
Flea Cytochrome oxidase subunit I	coi-659C	MW492240
Flea Cytochrome oxidase subunit I	coi-672B	MW492241
Flea Cytochrome oxidase subunit I	coi-677C	MW492242
Flea Cytochrome oxidase subunit I	coi-680B	MW492243
Flea Cytochrome oxidase subunit I	coi-683B	MW492244
Flea Cytochrome oxidase subunit I	coi-684B	MW492245
Flea Cytochrome oxidase subunit I	coi-688A	MW492246
Flea Cytochrome oxidase subunit I	coi-688B	MW492247
Flea Cytochrome oxidase subunit I	coi-691C	MW492248
Flea Cytochrome oxidase subunit I	coi-694D	MW492249
Flea Cytochrome oxidase subunit I	coi-698A	MW492250
Flea Cytochrome oxidase subunit I	coi-703D	MW492251
Flea Cytochrome oxidase subunit I	coi-704A	MW492252
Flea Cytochrome oxidase subunit I	coi-709D	MW492253
Flea Cytochrome oxidase subunit I	coi-716B	MW492254
Flea Cytochrome oxidase subunit I	coi-721B	MW492255
Flea Cytochrome oxidase subunit I	coi-727C	MW492256
Flea Cytochrome oxidase subunit I	coi-DS1228	MW492257
Flea Cytochrome oxidase subunit I	coi-632C	MW492258
Flea Cytochrome oxidase subunit I	coi-645E	MW492259
Flea Cytochrome oxidase subunit I	coi-658A	MW492260
Flea Cytochrome oxidase subunit I	coi-720B2	MW492261
Flea Cytochrome oxidase subunit II	coii-603	MW492262
Flea Cytochrome oxidase subunit II	coii-605A	MW492263
Flea Cytochrome oxidase subunit II	coii-605B	MW492264
Flea Cytochrome oxidase subunit II	coii-606	MW492265
Flea Cytochrome oxidase subunit II	coii-607A	MW492266
Flea Cytochrome oxidase subunit II	coii-608	MW492267
Flea Cytochrome oxidase subunit II	coii-609A	MW492268
Flea Cytochrome oxidase subunit II	coii-609B	MW492269
Flea Cytochrome oxidase subunit II	coii-610	MW492270
Flea Cytochrome oxidase subunit II	coii-611A	MW492271
Flea Cytochrome oxidase subunit II	coii-612	MW492272
Flea Cytochrome oxidase subunit II	coii-613A	MW492273
Flea Cytochrome oxidase subunit II	coii-613B	MW492274
Flea Cytochrome oxidase subunit II	coii-614A	MW492275
Flea Cytochrome oxidase subunit II	coii-615A	MW492276
Flea Cytochrome oxidase subunit II	coii-615B	MW492277
Flea Cytochrome oxidase subunit II	coii-616A	MW492278
Flea Cytochrome oxidase subunit II	coii-616B	MW492279
Flea Cytochrome oxidase subunit II	coii-617A	MW492280
Flea Cytochrome oxidase subunit II	coii-617B	MW492281
Flea Cytochrome oxidase subunit II	coii-618A	MW492282
Flea Cytochrome oxidase subunit II	coii-618B	MW492283
Flea Cytochrome oxidase subunit II	coii-619A	MW492284
Flea Cytochrome oxidase subunit II	coii-619B	MW492285
Flea Cytochrome oxidase subunit II	coii-620A	MW492286
Flea Cytochrome oxidase subunit II	coii-620B	MW492287
Flea Cytochrome oxidase subunit II	coii-621A	MW492288
Flea Cytochrome oxidase subunit II	coii-621B	MW492289
Flea Cytochrome oxidase subunit II	coii-622	MW492290
Flea Cytochrome oxidase subunit II	coii-623A	MW492291
Flea Cytochrome oxidase subunit II	coii-623B	MW492292
Flea Cytochrome oxidase subunit II	coii-624A	MW492293
Flea Cytochrome oxidase subunit II	coii-624B	MW492294
Flea Cytochrome oxidase subunit II	coii-626A	MW492295
Flea Cytochrome oxidase subunit II	coii-626B	MW492296
Flea Cytochrome oxidase subunit II	coii-627B	MW492297
Flea Cytochrome oxidase subunit II	coii-628A	MW492298
Flea Cytochrome oxidase subunit II	coii-628B	MW492299
Flea Cytochrome oxidase subunit II	coii-630B	MW492300
Flea Cytochrome oxidase subunit II	coii-631C	MW492301
Flea Cytochrome oxidase subunit II	coii-632B	MW492302
Flea Cytochrome oxidase subunit II	coii-633A	MW492303
Flea Cytochrome oxidase subunit II	coii-633B	MW492304
Flea Cytochrome oxidase subunit II	coii-634B	MW492305
Flea Cytochrome oxidase subunit II	coii-634C	MW492306
Flea Cytochrome oxidase subunit II	coii-638C	MW492307
Flea Cytochrome oxidase subunit II	coii-639A	MW492308
Flea Cytochrome oxidase subunit II	coii-639B	MW492309
Flea Cytochrome oxidase subunit II	coii-640C	MW492310
Flea Cytochrome oxidase subunit II	coii-640D	MW492311
Flea Cytochrome oxidase subunit II	coii-641C	MW492312
Flea Cytochrome oxidase subunit II	coii-643A	MW492313
Flea Cytochrome oxidase subunit II	coii-644B	MW492314
Flea Cytochrome oxidase subunit II	coii-645C	MW492315
Flea Cytochrome oxidase subunit II	coii-645D	MW492316
Flea Cytochrome oxidase subunit II	coii-646	MW492317
Flea Cytochrome oxidase subunit II	coii-647A	MW492318
Flea Cytochrome oxidase subunit II	coii-647B	MW492319
Flea Cytochrome oxidase subunit II	coii-648B	MW492320
Flea Cytochrome oxidase subunit II	coii-658B	MW492321
Flea Cytochrome oxidase subunit II	coii-658C	MW492322
Flea Cytochrome oxidase subunit II	coii-659C	MW492323
Flea Cytochrome oxidase subunit II	coii-672B	MW492324
Flea Cytochrome oxidase subunit II	coii-677C	MW492325
Flea Cytochrome oxidase subunit II	coii-680B	MW492326
Flea Cytochrome oxidase subunit II	coii-683B	MW492327
Flea Cytochrome oxidase subunit II	coii-684B	MW492328
Flea Cytochrome oxidase subunit II	coii-688A	MW492329
Flea Cytochrome oxidase subunit II	coii-688B	MW492330
Flea Cytochrome oxidase subunit II	coii-691C	MW492331
Flea Cytochrome oxidase subunit II	coii-694D	MW492332
Flea Cytochrome oxidase subunit II	coii-698A	MW492333
Flea Cytochrome oxidase subunit II	coii-703D	MW492334
Flea Cytochrome oxidase subunit II	coii-704A	MW492335
Flea Cytochrome oxidase subunit II	coii-709D	MW492336
Flea Cytochrome oxidase subunit II	coii-716B	MW492337
Flea Cytochrome oxidase subunit II	coii-721B	MW492338
Flea Cytochrome oxidase subunit II	coii-723B	MW492339
Flea Cytochrome oxidase subunit II	coii-726A	MW492340
Flea Cytochrome oxidase subunit II	coii-727C	MW492341
Flea Cytochrome oxidase subunit II	coii-728B	MW492342
Flea Cytochrome oxidase subunit II	coii-DS1228	MW492343
Flea Cytochrome oxidase subunit II	coii-632C	MW492344
Flea Cytochrome oxidase subunit II	coii-645E	MW492345
Flea Cytochrome oxidase subunit II	coii-649C	MW492346
Flea Cytochrome oxidase subunit II	coii-666C	MW492347
Flea Cytochrome oxidase subunit II	coii-677B	MW492348
Flea Cytochrome oxidase subunit II	coii-680A	MW492349
Flea Cytochrome oxidase subunit II	coii-689B	MW492350
Flea Cytochrome oxidase subunit II	coii-703C	MW492351
Flea Cytochrome oxidase subunit II	coii-710D	MW492352
Flea Cytochrome oxidase subunit II	coii-717C	MW492353
Flea Cytochrome oxidase subunit II	coii-724B	MW492354
